# Supplementary material for: Development of a phenotypic screening assay to measure activation of cancer-associated fibroblasts
Source: Front Pharmacol. 2025 Feb 13;16:1526495. doi: 10.3389/fphar.2025.1526495 (PMC11865240; doi:10.3389/fphar.2025.1526495)
Supplement: Supplementary file 1 [file Table1.xlsx]

## Sheet: RG + GOI
CDKN	Expt 1				Expt 2				Expt 3				Expt 4
	Day 0	Day 3	Day 5	Day 7	Day 0	Day 3	Day 5	Day 7	Day 0	Day 3	Day 5	Day 7	Day 0	Day 3	Day 5	Day 7
Cq1	21.6267	21.6	22.46	21.88	22.0795	22.2144	22.1	21.63	21.0856	21.6988	21.5859	22.1434	21.2205	21.5191	22.1038	22.1264
Cq2	21.7214	21.2557	22.1187	21.0896	22.6737	22.3608	22.18	21.76	21.0257	21.4225	21.4921	21.7561	22.0733	21.5914	22.2269	22.1624
Cq3	21.31	21.44	22.1	21.63	21.31	21.44	22.14	21.74	20.9859	21.3687	21.5	21.6408	21.8558	21.458	22.3234	22.3512
Cq4	21.91	21.5	22.18	21.76	21.91	22.0275	22.46	21.88	20.98	21.38	21.47	21.66	21.72	21.52	22.21	22.22
GAPDH	Expt 1				Expt 2				Expt 3				Expt 4
	Day 0	Day 3	Day 5	Day 7	Day 0	Day 3	Day 5	Day 7	Day 0	Day 3	Day 5	Day 7	Day 0	Day 3	Day 5	Day 7
Cq1	18.5333	19.1809	19.6	19.5183	17.8627	18.3881	18.95	19.38	18.9975	19.9632	19.1358	19.68	16.2097	16.1927	17.2802	17.2298
Cq2	19.0238	19.1197	19.4749	19.9966	18.4985	18.6943	18.99	19.71	19.0461	19.6926	19.2107	19.7642	16.1809	16.2247	17.2044	17.229
Cq3	18.27	18.31	18.95	19.38	18.27	18.31	19.55	19.11	19.0193	19.6438	19.01	19.38	16.4105	16.6683	17.4869	17.6502
Cq4	18.31	18.49	18.99	19.71	18.31	18.46	19.6	18.24	19.02	19.65	18.8	19.55	16.2756	16.4141	17.4606	17.2991
HMGCR	Expt 1				Expt 2				Expt 3				Expt 4
	Day 0	Day 3	Day 5	Day 7	Day 0	Day 3	Day 5	Day 7	Day 0	Day 3	Day 5	Day 7	Day 0	Day 3	Day 5	Day 7
Cq1	23.2725	22.1244	23.6967	22.9645	21.9629	21.8023	22.2912	22.1184	21.2205	21.5191	22.1038	22.1264	22.1283	21.5728	21.4266	21.8602
Cq2	22.4147	22.0675	23.0546	22.8754	21.9784	21.6772	22.2527	22.1042	22.0733	21.5914	22.2269	22.1624	21.5955	21.8834	21.2743	21.8051
Cq3	22.5791	22.2194	22.8631	22.9196	22.1059	21.782	22.1802	22.3216	21.8558	21.458	22.3234	22.3512	21.4184	21.6198	22.3321	22.4834
Cq4	21.7769	22.0275	22.8584	22.6737	21.4289	22.1611	22.5806	22.6342	21.1952	22.1771	22.5907	22.7002	21.7	21.69	21.68	22.05
ACTA	Exp 1				Exp 2				Exp 3				Exp 4
	Day 0	Day 3	Day 5	Day 7	Day 0	Day 3	Day 5	Day 7	Day 0	Day 3	Day 5	Day 7	Day 0	Day 3	Day 5	Day 7
Cq1	22.6416	20.36	20.79	20.6129	22.2484	20.08	20.7097	20.1906	22.2378	20.06	20.901	20.55	22.2675	20.1045	20.4145	20.2948
Cq2	22.6936	20.3857	20.99	20.7073	22.5001	20.32	20.3	21.4676	22.1673	20.0549	20.281	20.1535	22.0901	19.9221	20.2321	20.1486
Cq3	22.7207	20.2704	20.8992	20.85	22.1375	20.1085	20.5252	20.1958	21.8139	19.9301	20.17	20.1802	21.8705	19.8966	20.2066	20.1396
FN1	Exp 1				Exp 2				Exp 3				Exp 4
	Day 0	Day 3	Day 5	Day 7	Day 0	Day 3	Day 5	Day 7	Day 0	Day 3	Day 5	Day 7	Day 0	Day 3	Day 5	Day 7
Cq1	18.0014	17.7799	17.44	17.65	17.44	16.89	16.01	16.53	18.1696	17.88	16.8827	17.01	19.73	19.1879	18.38	18.9833
Cq2	18.1011	17.91	17.01	17.42	17.6	16.9825	15.67	16.43	17.8554	17.44	16.8506	17.04	19.1	19.2775	18.21	18.73
Cq3	18.0735	17.94	17	17.31	17.01	16.69	15.44	16.76	17.67	17.47	16.93	16.99	19.55	18.9702	18.07	18.79
TNC	Exp 1				Exp 2				Exp 3				Exp 4
	Day 0	Day 3	Day 5	Day 7	Day 0	Day 3	Day 5	Day 7	Day 0	Day 3	Day 5	Day 7	Day 0	Day 3	Day 5	Day 7
Cq1	21.6009	21.51	20.1633	20.41	21.44	21.05	20.02	20.22	19.64	19.24	18.8586	18.9319	18.0009	18.32	17.65	17.56
Cq2	21.075	20.99	20.38	20.42	21.23	21.65	20.65	20.25	19.0637	19.14	18.4245	18.3045	18.0914	18.01	16.92	17.62
Cq3	21.33	21.11	20.78	20.78	21.11	21.87	20.16	20.31	18.7913	19.66	18.0995	18.1559	18.5496	18.35	17.01	17.43
POSTN	Exp 1				Exp 2				Exp 3				Exp 4
	Day 0	Day 3	Day 5	Day 7	Day 0	Day 3	Day 5	Day 7	Day 0	Day 3	Day 5	Day 7	Day 0	Day 3	Day 5	Day 7
Cq1	20.81	19.313	18.45	18.0707	22.78	21.4631	20.73	20.445	22.65	21.2403	20	19.8484	19.39	18.11	16.94	16.34
Cq2	20.88	19.2848	18.2448	18.0046	22.91	21.5762	20.41	20.0909	22.13	21.2668	20.01	19.95	19.4319	17.99	16.86	16.39
Cq3	20.44	19.4057	18.0897	17.95	23.11	21.3003	20.27	20.058	22.56	21.36	20.44	19.87	19.0088	18	17.01	16.99
IGF-1	Exp 1				Exp 2				Exp 3				Exp 4
	Day 0	Day 3	Day 5	Day 7	Day 0	Day 3	Day 5	Day 7	Day 0	Day 3	Day 5	Day 7	Day 0	Day 3	Day 5	Day 7
Cq1	28.1657	28.83	26.78	23.23	28.2675	27.44	26.0918	23.32	27.8334	27.4392	26.3972	22.67	28.2649	27.4449	26.5948	23.04
Cq2	28.9948	29.04	26.39	23.76	28.2452	27.36	26.0274	23.12	27.82	27.3812	26.583	22.73	27.7842	27.4489	26.6086	22.87
Cq3	28.1913	29.21	26.3564	23.44	28.6308	27.88	26.3163	23.45	27.79	27.39	26.48	22.51	28.064	27.3601	26.6054	22.76
SPP1	Exp 1				Exp 2				Exp 3				Exp 4
	Day 0	Day 3	Day 5	Day 7	Day 0	Day 3	Day 5	Day 7	Day 0	Day 3	Day 5	Day 7	Day 0	Day 3	Day 5	Day 7
Cq1	35.12	29.6607	29.54	29.5	34,12	28.9555	29.61	29.4131	33.87	28.184	27.76	28.54	33.21	27.4612	27.88	27.82
Cq2	34.54	29.1138	29.13	29.4	34.53	28.4876	29.6	29.0177	33.71	28.1887	27.95	28.21	33.65	27.3076	27.65	27.71
Cq3	35.43	29.0957	29.23	29.29	34.11	28.5326	28.93	29.2651	33.32	28.2359	28.03	28.79	33.16	26.9597	27.62	27.41
TGF-ßR3	Exp 1				Exp 2				Exp 3				Exp 4
	Day 0	Day 3	Day 5	Day 7	Day 0	Day 3	Day 5	Day 7	Day 0	Day 3	Day 5	Day 7	Day 0	Day 3	Day 5	Day 7
Cq1	22.0756	23.7044	23.0796	23.26	21.18	23.1162	23.3948	22.65	21.6486	23.1959	23.0348	23.12	21.6886	23.2359	23.0748	23.16
Cq2	22.0255	23.8378	23.1627	23.01	21.5774	23.1473	23.1919	22.34	21.5674	23.3267	23.0209	22.97	21.7674	23.5267	23.2209	23.17
Cq3	21.8605	23.1347	24.1523	23.54	21.711	23.2149	23.0726	22.61	22.0316	23.2387	23.2208	22.65	22.0416	23.2487	23.2308	22.66
RBL	Exp 1				Exp 2				Exp 3				Exp 4
	Day 0	Day 3	Day 5	Day 7	Day 0	Day 3	Day 5	Day 7	Day 0	Day 3	Day 5	Day 7	Day 0	Day 3	Day 5	Day 7
Cq1	23.5274	21.97	22.9822	26.1253	23.65	22.22	23.59	25.89	23.5274	22.0685	22.9822	26.1253	23.69	22.32	23.87	25.99
Cq2	23.182	22.04	23.4187	25.6385	23.02	22.23	23.69	26.02	23.182	22.3404	23.4187	25.6385	23.22	22.39	24.04	25.91
Cq3	23.43	22.06	23.65	25.32	23.53	22.41	22.87	26	23.43	22.12	23.65	25.32	23.54	22.17	24.07	26.12
THBS1	Exp 1				Exp 2				Exp 3				Exp 4
	Day 0	Day 3	Day 5	Day 7	Day 0	Day 3	Day 5	Day 7	Day 0	Day 3	Day 5	Day 7	Day 0	Day 3	Day 5	Day 7
Cq1	17.2321	16.67	16.9344	16.9272	16.703	17.56	17.202	17.1682	17.87	18.22	17.61	17.71	17.98	18.06	17.67	17.58
Cq2	17.0798	16.91	17.0619	17.0134	16.7725	17.79	17.1386	17.1704	17.76	18.02	17.87	17.91	17.781	18.04	17.81	17.52
Cq3	17.11	16.84	17.01	17.17	16.73	17.87	16.99	17.03	17.93	18.21	17.87	17.74	17.91	17.91	17.95	17.63
SMAD4	Exp 1				Exp 2				Exp 3				Exp 4
	Day 0	Day 3	Day 5	Day 7	Day 0	Day 3	Day 5	Day 7	Day 0	Day 3	Day 5	Day 7	Day 0	Day 3	Day 5	Day 7
Cq1	25.6244	25.9378	25.361	25.536	25.2346	26.32	25.11	25.32	25.91	25.73	25.54	25.32	25.63	25.7078	25.131	25.45
Cq2	25.0646	26.2248	25.6146	25.2233	25.3944	26.15	25.04	25.26	25.83	25.68	25.73	25.306	25.61	26.15	25.33	25.38
Cq3	25.41	26.04	25.22	25.21	25.52	26.17	25.42	25.3933	25.85	25.72	25.68	25.3933	25.79	26.3948	25.7846	25.71
